# Supplementary material for: METTL3/YTHDF2 m6A axis accelerates colorectal carcinogenesis through epigenetically suppressing YPEL5
Source: Mol Oncol. 2021 Jan 25;15(8):2172–84. doi: 10.1002/1878-0261.12898 (PMC8333777; doi:10.1002/1878-0261.12898)
Supplement: Supplementary file 2 — Table S1. Clinical characteristics of patients with colorectal cancer and normal controls. [file MOL2-15-2172-s004.xlsx]

## Sheet: Sheet1
Table. S1 Clinical characteristics of patients with colorectal cancer and normal controls
Clinicopathologic factors	Tumor tissue study			Plamsa study
	CRC tissues	Corresponding normal tissues	CRC tissues	CRC plasma samples	Healthy subjects
Total	44		65	20	20
Mean Age±SD	60.3±14.6		64.3±10.9	56.6±15.5	42.0±13.2
Sex
Male	25		39	12	15
Female	19		26	8	5
T stage
T1-T2	7		4	4
T3-T4	33		57	14
NA	4		4	2
N stage
N0-N1	34		51	10
N2-N3	6		11	8
NA	4		3	2
M stage
M0	33		63	13
M1	7		2	5
NA	3		0	2
stage
I	2		4	3
II	16		29	4
III	13		28	7
IV	8		2	3
NA	5		2	3
Lymph node metastasis
Yes	16		28	/
No	21		31	/
NA	7		6	/
