# Supplementary material for: METTL3/YTHDF2 m6A axis accelerates colorectal carcinogenesis through epigenetically suppressing YPEL5
Source: Mol Oncol. 2021 Jan 25;15(8):2172–84. doi: 10.1002/1878-0261.12898 (PMC8333777; doi:10.1002/1878-0261.12898)
Supplement: Supplementary file 3 — Table S2. shRNA, siRNA and primer sequences. [file MOL2-15-2172-s005.xlsx]

## Sheet: Sheet1
Table. S2 shRNA, siRNA and primer sequences
sh-METTL3-1	GCACTTGGATCTACGGAATCC
sh-METTL3-2	GCTGCACTTCAGACGAATTAT
METTL3 forward primer	GTGTCGGAGGTGATTCCAGT
METTL3 reverse primer	CTGCGCATCTCATCATCTGT
YPEL5 forward primer (IP)	ACCCGTCTGTTTTCTTGTGC
YPEL5 reverse primer (IP)	ATGAGTTCTGAGCGGTTGGT
YPEL5 forward primer	ACCCGTCTGTTTTCTTGTGC
YPEL5 reverse primer	GCATGACCCGATCTTGAACT
GAPDH forward primer	TCAACGGATTTGGTCGTATTGGGC
GAPDH reverse primer	TCCTGGAAGATGGTGATGGGATTT
siYTHDF2	5'-AAGGACGTTCCCAATAGCCAA-3'
siNC	5'-UUCUCCGAACGUGUCACGUTT-3'
