# Supplementary material for: METTL3/YTHDF2 m6A axis accelerates colorectal carcinogenesis through epigenetically suppressing YPEL5
Source: Mol Oncol. 2021 Jan 25;15(8):2172–84. doi: 10.1002/1878-0261.12898 (PMC8333777; doi:10.1002/1878-0261.12898)
Supplement: Supplementary file 4 — Table S3. Clinical characteristics of patients with colorectal cancer and normal controls in Tissue Array [file MOL2-15-2172-s001.xls]

## Sheet: 阵列表
Table. S3 Clinical characteristics of patients with colorectal cancer and normal controls in Tissue Array
Lot No.		HColA030PG03
CGt No.		XT16-005
Product description		Colorectal cancer
Sample type		Human
Fixed mode		Formalin
Number		14 patients
Diameter		2.0mm
The distribution of the tissue array
组织芯片详细信息
Location	No		Tissue Type	Histological type		Stage	Comment
A1	D15A0691-B30-C1		Cancer	Colon adenocarcinoma		Ⅱ
A2	D15A0691-B30-P1		Normal	Colonic mucosa
A3	D15A0692-B30-C1		Cancer	Colon adenocarcinoma		Ⅱ
A4	D15A0692-B30-P1		Normal	Colonic mucosa
A5	D15A0695-B30-C1		Cancer	Colon adenocarcinoma		Ⅱ
A6	D15A0695-B30-P1		Normal	Colonic mucosa
A7	D15A0696-B30-C1		Cancer	Colon adenocarcinoma		Ⅱ
A8	D15A0696-B30-P1		Normal	Colonic mucosa
B1	D15A0697-B30-C1		Cancer	Colon adenocarcinoma		Ⅱ
B2	D15A0697-B30-P1		Normal	Colonic mucosa
B3	D15A0698-B30-C1		Cancer	Colon adenocarcinoma		Ⅱ
B4	D15A0698-B30-P1		Normal	Colonic mucosa
B5	D15A0699-B30-C1		Cancer	Colon adenocarcinoma		Ⅱ
B6	D15A0699-B30-P1		Normal	Colonic mucosa
B7	D15A0700-B30-C1		Cancer	Colon adenocarcinoma		Ⅱ
B8	D15A0700-B30-P1		Normal	Colonic mucosa
C1	D15A0701-B30-C1		Cancer	Colon adenocarcinoma		Ⅱ
C2	D15A0701-B30-P1		Normal	Colonic mucosa
C3	D15A0703-B30-C1		Cancer	Colon adenocarcinoma		Ⅱ
C4	D15A0703-B30-P1		Normal	Colonic mucosa
C5	D15A0704-B30-C1		Cancer	Colon adenocarcinoma		Ⅱ
C6	D15A0704-B30-P1		Normal	Colonic mucosa
C7	D15A0707-B30-C1		Cancer	Colon adenocarcinoma		Ⅱ
C8	D15A0707-B30-P1		Normal	Colonic mucosa
D1	D15A0708-B30-C1		Cancer	Colon adenocarcinoma		Ⅱ
D2	D15A0708-B30-P1		Normal	Colonic mucosa
D3	D15A0709-B30-C1		Cancer	Colon adenocarcinoma		Ⅱ
D4	D15A0709-B30-P1		Normal	Colonic mucosa
