# Supplementary material for: METTL3/YTHDF2 m6A axis accelerates colorectal carcinogenesis through epigenetically suppressing YPEL5
Source: Mol Oncol. 2021 Jan 25;15(8):2172–84. doi: 10.1002/1878-0261.12898 (PMC8333777; doi:10.1002/1878-0261.12898)
Supplement: Supplementary file 5 — Table S4. Association between clinicopathologic characteristics and METTL3 expression level. [file MOL2-15-2172-s002.xlsx]

## Sheet: Sheet1
Table. S4 Association between clinicopathologic characteristics and METTL3 expression level
Variables	Tissue
	n	METTL3 expression level	P
Age
≥55	78	0.602±1.884	0.0473*
<55	31	0.622±2.192
Sex
Male	64	0.541±1.779	0.8337
Female	45	0.703±2.222
T Stage
T1-T2	11	1.993±3.278	0.2686
T3-T4	90	0.471±1.790
N Stage
N0-N1	86	0.553±1.781	0.668
N2-N3	17	0.994±2.997
M Stage
M0	86	0.275±0.771	0.0009***
M1	17	4.227±5.376
Lymph node metastasis
Yes	44	0.776±2.515	0.0382*
No	52	0.205±0.362
